# Supplementary material for: A Pilot Study: Contrasting Genomic Profiles of Lung Adenocarcinoma Between Patients of European and Latin American Ancestry
Source: Int J Mol Sci. 2025 May 19;26(10):4865. doi: 10.3390/ijms26104865 (PMC12111962; doi:10.3390/ijms26104865)
Supplement: Supplementary file 1 [file ijms-26-04865-s001.zip]

Archive with 2 entries (2 files):
- ijms-3565226-supplementary/Table_S1.pdf
- ijms-3565226-supplementary/Table_S2.pdf
